# Supplementary material for: An Asymmetric Investigation of Remittance and Trade Openness Impact on Inequality: Evidence From Selected South Asian Countries
Source: Front Psychol. 2021 Oct 8;12:720887. doi: 10.3389/fpsyg.2021.720887 (PMC8531648; doi:10.3389/fpsyg.2021.720887)
Supplement: Supplementary file 1 [file Data_Sheet_1.xlsx]

## Sheet: Data
Country Name	Country Code	Series Name	1976 [YR1976]	1977 [YR1977]	1978 [YR1978]	1979 [YR1979]	1980 [YR1980]	1981 [YR1981]	1982 [YR1982]	1983 [YR1983]	1984 [YR1984]	1985 [YR1985]	1986 [YR1986]	1987 [YR1987]	1988 [YR1988]	1989 [YR1989]	1990 [YR1990]	1991 [YR1991]	1992 [YR1992]	1993 [YR1993]	1994 [YR1994]	1995 [YR1995]	1996 [YR1996]	1997 [YR1997]	1998 [YR1998]	1999 [YR1999]	2000 [YR2000]	2001 [YR2001]	2002 [YR2002]	2003 [YR2003]	2004 [YR2004]	2005 [YR2005]	2006 [YR2006]	2007 [YR2007]	2008 [YR2008]	2009 [YR2009]	2010 [YR2010]	2011 [YR2011]	2012 [YR2012]	2013 [YR2013]	2014 [YR2014]	2015 [YR2015]	2016 [YR2016]	2017 [YR2017]	2018 [YR2018]	2019 [YR2019]
Bangladesh	BGD	R	0.185441	0.817261	0.869127	1.09948	1.86716	1.88177	2.84185	3.64817	2.64654	2.25542	2.64665	3.07765	2.87303	2.63355	2.46489	2.48523	2.87541	3.03733	3.40813	3.1673	2.89558	3.1641	3.21257	3.52404	3.6866	3.89795	5.22267	5.30539	5.50437	6.68518	7.55721	8.24288	9.75716	10.2663	9.41213	9.38376	10.5879	9.24522	8.66905	7.8407	6.13069	5.40675	5.67918	..
Bangladesh	BGD	IE	49.402	50.498	51.473	52.277	52.9	53.376	53.794	54.225	54.693	55.21	55.772	56.359	56.958	57.571	58.21	58.891	59.618	60.388	61.19	62.002	62.798	63.553	64.25	64.881	65.447	65.956	66.43	66.886	67.331	67.773	68.213	68.648	69.072	69.485	69.881	70.256	70.606	70.93	71.231	71.514	71.785	72.052	..	..
Bangladesh	BGD	EX	4.74608	7.04075	5.55766	6.10922	5.49428	5.13086	5.0753	5.60385	3.39626	5.38448	5.18293	4.99005	5.4283	5.54014	5.90832	6.66261	7.58668	9.01727	9.00154	10.8646	9.70651	10.5204	11.7573	11.7586	12.3442	13.3866	12.41	11.4311	11.1465	14.3928	16.3535	16.9953	17.6589	16.9401	16.0241	19.9221	20.1616	19.5379	18.9897	17.3367	16.6497	15.0361	14.801	..
Bangladesh	BGD	IM	17.6362	12.3814	15.4809	15.7978	17.8829	14.1163	15.5316	14.713	13.4155	12.8377	11.8358	11.6977	12.2498	12.785	13.0582	12.2272	12.3473	14.1043	13.8643	17.3449	16.3696	15.8051	16.1227	16.6293	16.9775	18.7115	16.5574	16.2267	15.7117	20.0041	21.7585	22.947	24.9621	23.1527	21.7787	27.4988	27.9493	26.7585	25.5244	24.7493	21.3046	20.2679	23.4439	..
Bangladesh	BGD	TO	22.3823	19.4222	21.0385	21.9071	23.3772	19.2472	20.6069	20.3169	16.8117	18.2222	17.0187	16.6878	17.6781	18.3252	18.9665	18.8898	19.934	23.1216	22.8659	28.2095	26.0761	26.3255	27.8801	28.3879	29.3217	32.098	28.9674	27.6579	26.8582	34.3969	38.1119	39.9424	42.6209	40.0928	37.8028	47.4208	48.1109	46.2964	44.5141	42.086	37.9543	35.304	38.2449
India	IND	R	0.625352	0.769147	0.848342	0.939279	1.47966	1.18942	1.30417	1.21875	1.08162	1.06197	0.89961	0.955231	0.780641	0.882929	0.742647	1.21771	1.00532	1.26131	1.78953	1.72726	2.23104	2.48419	2.24974	2.42454	2.75056	2.94022	3.05585	3.45552	2.64407	2.69693	3.01338	3.05874	4.16861	3.66677	3.19166	3.42827	3.76554	3.76849	3.4519	3.27582	2.73941	2.60033	2.89805	..
India	IND	IE	51.63	52.222	52.786	53.319	53.814	54.268	54.686	55.074	55.441	55.801	56.169	56.553	56.963	57.4	57.865	58.353	58.851	59.349	59.84	60.32	60.783	61.233	61.669	62.093	62.505	62.907	63.304	63.699	64.095	64.5	64.918	65.35	65.794	66.244	66.693	67.13	67.545	67.931	68.286	68.607	68.897	69.165	..	..
India	IND	EX	6.68651	6.38317	6.31483	6.74964	6.13955	5.93603	5.9833	5.83763	6.2834	5.25455	5.19622	5.60458	6.03522	7.01613	7.05335	8.49424	8.84293	9.83422	9.88808	10.844	10.3852	10.6907	11.0185	11.4521	12.9972	12.5584	14.2644	14.9479	17.8591	19.6052	21.2679	20.7997	24.0974	20.4005	22.4009	24.5404	24.5344	25.4309	22.968	19.8132	19.1948	18.7806	19.738	..
India	IND	IM	6.11469	6.26493	6.58819	8.16917	9.24503	8.57124	8.14263	7.85296	7.72597	7.64548	7.02305	6.98023	7.45523	8.152	8.45291	8.49349	9.59017	9.81732	10.1901	12.0235	11.5443	11.9287	12.681	13.3635	13.9037	13.4349	15.2443	15.6445	19.6447	22.3964	24.4565	24.8866	29.2709	25.8724	26.8543	31.0835	31.2593	28.4133	25.9542	22.1097	20.9641	21.9861	23.6396	..
India	IND	TO	12.8012	12.6481	12.903	14.9188	15.3846	14.5073	14.1259	13.6906	14.0094	12.9	12.2193	12.5848	13.4905	15.1681	15.5063	16.9877	18.4331	19.6515	20.0781	22.8674	21.9295	22.6194	23.6995	24.8156	26.9009	25.9933	29.5087	30.5924	37.5038	42.0017	45.7245	45.6863	53.3682	46.2729	49.2552	55.6239	55.7937	53.8441	48.9222	41.9229	40.1589	40.7667	43.3777
Pakistan	PAK	R	3.08683	5.76546	7.3473	7.61933	8.64351	7.3561	8.42324	10.2476	8.28461	8.14609	7.66915	6.53802	4.86567	5.02179	5.01436	3.40733	3.23556	2.80949	3.37082	2.82377	2.02787	2.73457	1.88449	1.58161	1.45364	2.02047	4.91517	4.76186	4.02642	3.9086	3.73077	3.93606	4.13869	5.18398	5.46946	5.74144	6.24243	6.32691	7.05678	7.13567	7.10844	6.50333	6.73706	..
Pakistan	PAK	IE	55.421	55.796	56.158	56.512	56.86	57.206	57.546	57.882	58.213	58.54	58.863	59.18	59.493	59.799	60.1	60.393	60.68	60.96	61.235	61.505	61.773	62.039	62.303	62.564	62.82	63.066	63.3	63.522	63.736	63.951	64.176	64.42	64.685	64.969	65.264	65.562	65.849	66.117	66.36	66.577	66.77	66.947	..	..
Pakistan	PAK	EX	10.7216	9.28464	9.24069	10.6926	12.4873	12.3172	9.94559	11.9185	11.0704	10.4233	11.9007	13.2348	13.5864	13.8831	15.5383	16.9969	17.3593	16.3065	16.2825	16.71	16.9031	16.082	16.4848	15.3535	13.4413	14.6595	15.2236	16.719	15.6669	15.6895	14.134	13.2146	12.3823	12.3958	13.5163	13.9667	12.3967	13.2772	12.2426	10.6044	9.14573	8.25732	8.79274	..
Pakistan	PAK	IM	19.374	19.0208	18.4791	22.7573	24.0999	23.0123	21.7645	22.9776	22.6261	22.8142	22.6666	21.0036	21.6702	21.747	23.3712	18.5577	20.5286	22.4409	19.0445	19.4228	21.427	20.7703	17.5269	16.9665	14.6883	15.712	15.314	16.1255	14.6332	19.5638	21.5478	19.7758	23.2119	19.6761	19.3527	18.9732	20.4088	20.0564	18.6587	17.0503	16.1605	17.5955	19.7493	..
Pakistan	PAK	TO	30.0956	28.3055	27.7198	33.4499	36.5872	35.3295	31.7101	34.8961	33.6965	33.2375	34.5674	34.2385	35.2566	35.6301	38.9095	35.5547	37.8879	38.7473	35.3271	36.1328	38.3301	36.8523	34.0117	32.32	28.1296	30.3715	30.5376	32.8445	30.3001	35.2533	35.6817	32.9904	35.5942	32.0718	32.8689	32.9399	32.8055	33.3336	30.9012	27.6547	25.3062	25.8528	28.542
Sri Lanka	LKA	R	0.360806	0.450308	1.42804	1.78521	3.76931	5.19854	6.0667	5.69818	4.97967	4.87838	5.0891	5.2387	5.12536	5.12378	4.9894	4.91196	5.64572	6.11666	6.10357	6.14726	6.06698	6.18696	6.41557	6.7979	7.06814	7.42748	7.83762	7.53886	7.61659	8.09454	7.6619	7.75048	7.18307	7.93202	7.26853	7.89216	8.76687	8.64152	8.86674	8.68409	8.81282	8.16896	7.92236	..
Sri Lanka	LKA	IE	66.459	66.874	67.308	67.751	68.171	68.529	68.801	68.975	69.057	69.079	69.086	69.121	69.209	69.352	69.509	69.62	69.639	69.557	69.403	69.259	69.237	69.419	69.845	70.503	71.333	72.233	73.085	73.799	74.337	74.695	74.904	75.037	75.157	75.286	75.439	75.614	75.796	75.974	76.147	76.316	76.482	76.648	..	..
Sri Lanka	LKA	EX	29.0468	33.8149	34.7709	33.7107	32.2185	30.4594	27.3565	26.3287	28.804	26.012	23.7182	25.1923	26.0764	27.2602	30.1808	28.7411	31.7704	33.801	33.8129	35.5976	34.9733	36.5381	36.2438	35.4837	39.0157	37.3312	34.9133	34.6535	35.3309	32.3369	30.1285	29.115	24.8415	21.3284	19.5523	20.8968	19.8165	20.3204	21.0888	21.0131	21.174	21.6847	22.785	..
Sri Lanka	LKA	IM	31.381	30.1563	39.5453	45.7537	54.7988	46.5361	46.2575	41.4314	34.7437	37.9652	35.3294	35.6964	36.8368	36.7568	38.0631	38.8548	41.0334	43.3465	45.6179	46.0374	43.9006	43.5994	42.2512	43.2678	49.6207	43.5674	41.4218	40.6827	44.152	41.2671	41.1327	39.4915	38.5276	27.8208	26.8116	34.0877	31.6756	28.9374	29.1621	28.5457	28.4621	28.86	30.1336	..
Sri Lanka	LKA	TO	60.4278	63.9712	74.3162	79.4644	87.0173	76.9955	73.6139	67.7601	63.5477	63.9772	59.0476	60.8887	62.9132	64.017	68.2439	67.5959	72.8038	77.1475	79.4308	81.635	78.874	80.1376	78.495	78.7515	88.6364	80.8986	76.3351	75.3362	79.4829	73.604	71.2612	68.6065	63.369	49.1491	46.3639	54.9846	51.4921	49.2578	50.2509	49.5588	49.6361	50.5448	52.9186

## Sheet: Sheet3
	Bangladesh	India	Pakistan	Sri Lanka
	BGD	IND	PAK	LKA
	R	R	R	R
1976	0.185441	0.625352	3.08683	0.360806
1977	0.817261	0.769147	5.76546	0.450308
1978	0.869127	0.848342	7.3473	1.42804
1979	1.09948	0.939279	7.61933	1.78521
1980	1.86716	1.47966	8.64351	3.76931
1981	1.88177	1.18942	7.3561	5.19854
1982	2.84185	1.30417	8.42324	6.0667
1983	3.64817	1.21875	10.2476	5.69818
1984	2.64654	1.08162	8.28461	4.97967
1985	2.25542	1.06197	8.14609	4.87838
1986	2.64665	0.89961	7.66915	5.0891
1987	3.07765	0.955231	6.53802	5.2387
1988	2.87303	0.780641	4.86567	5.12536
1989	2.63355	0.882929	5.02179	5.12378
1990	2.46489	0.742647	5.01436	4.9894
1991	2.48523	1.21771	3.40733	4.91196
1992	2.87541	1.00532	3.23556	5.64572
1993	3.03733	1.26131	2.80949	6.11666
1994	3.40813	1.78953	3.37082	6.10357
1995	3.1673	1.72726	2.82377	6.14726
1996	2.89558	2.23104	2.02787	6.06698
1997	3.1641	2.48419	2.73457	6.18696
1998	3.21257	2.24974	1.88449	6.41557
1999	3.52404	2.42454	1.58161	6.7979
2000	3.6866	2.75056	1.45364	7.06814
2001	3.89795	2.94022	2.02047	7.42748
2002	5.22267	3.05585	4.91517	7.83762
2003	5.30539	3.45552	4.76186	7.53886
2004	5.50437	2.64407	4.02642	7.61659
2005	6.68518	2.69693	3.9086	8.09454
2006	7.55721	3.01338	3.73077	7.6619
2007	8.24288	3.05874	3.93606	7.75048
2008	9.75716	4.16861	4.13869	7.18307
2009	10.2663	3.66677	5.18398	7.93202
2010	9.41213	3.19166	5.46946	7.26853
2011	9.38376	3.42827	5.74144	7.89216
2012	10.5879	3.76554	6.24243	8.76687
2013	9.24522	3.76849	6.32691	8.64152
2014	8.66905	3.4519	7.05678	8.86674
2015	7.8407	3.27582	7.13567	8.68409
2016	6.13069	2.73941	7.10844	8.81282
2017	5.40675	2.60033	6.50333	8.16896
2018	5.67918	2.89805	6.73706	7.92236

## Sheet: BD
YEAR	R	IE	EX	IM	TO
1976	-1.68502	3.89999	1.55732	2.86995	3.10827
1977	-0.201797	3.92193	1.95171	2.5162	2.96642
1978	-0.140266	3.94106	1.71518	2.7396	3.04635
1979	0.0948336	3.95656	1.8098	2.75987	3.08681
1980	0.62442	3.9684	1.70371	2.88385	3.15176
1981	0.632211	3.97736	1.63527	2.64733	2.95736
1982	1.04445	3.98516	1.62439	2.74288	3.02563
1983	1.29423	3.99314	1.72345	2.68873	3.01145
1984	0.973253	4.00174	1.22267	2.59641	2.82208
1985	0.813335	4.01114	1.68352	2.55239	2.90264
1986	0.973295	4.02127	1.64537	2.47113	2.83432
1987	1.12417	4.03174	1.60745	2.4594	2.81468
1988	1.05537	4.04231	1.69163	2.50551	2.87232
1989	0.968331	4.05302	1.71202	2.54827	2.90828
1990	0.902149	4.06406	1.77636	2.56942	2.94267
1991	0.910367	4.07569	1.89651	2.50366	2.93862
1992	1.0562	4.08796	2.02639	2.51344	2.99243
1993	1.11098	4.10079	2.19914	2.64648	3.14077
1994	1.22616	4.11398	2.1974	2.62932	3.12965
1995	1.15288	4.12717	2.38551	2.8533	3.33966
1996	1.06318	4.13992	2.2728	2.79542	3.26102
1997	1.15187	4.15187	2.35331	2.76034	3.27054
1998	1.16707	4.16278	2.46448	2.78023	3.32791
1999	1.25961	4.17255	2.46459	2.81117	3.34596
2000	1.3047	4.18124	2.51319	2.83189	3.37833
2001	1.36045	4.18899	2.59425	2.92914	3.46879
2002	1.65301	4.19615	2.5185	2.80683	3.36617
2003	1.66872	4.20299	2.43634	2.78666	3.31991
2004	1.70554	4.20962	2.41113	2.75441	3.29057
2005	1.89989	4.21616	2.66673	2.99594	3.53797
2006	2.0225	4.22264	2.79444	3.08	3.64053
2007	2.10935	4.22899	2.83294	3.13319	3.68744
2008	2.278	4.23515	2.87124	3.21736	3.75235
2009	2.32886	4.24111	2.82969	3.14211	3.6912
2010	2.242	4.24679	2.77409	3.08093	3.63238
2011	2.23898	4.25215	2.99183	3.31414	3.85906
2012	2.35972	4.25712	3.00378	3.33039	3.87351
2013	2.22411	4.26169	2.97235	3.28685	3.83506
2014	2.15976	4.26593	2.94389	3.23964	3.79581
2015	2.05933	4.26989	2.85282	3.2088	3.73972
2016	1.81331	4.27368	2.81239	3.05892	3.63638
2017	1.68765	4.27739	2.71045	3.00904	3.564
2018	1.73681	#VALUE!	2.69469	3.15461	3.64401
2019	#VALUE!	#VALUE!	#VALUE!	#VALUE!	#NUM!
Nonlinear ARDL
	Variable	Coefficient	Std. Error	t-Statistic	Prob.*
	C	0.003401	0.001534	2.21645	0.0364
	DIE(-1)	0.658403	0.10351	16.0216	0
	R_P(-1)	0.0793	0.000499	0.158961	0.875		-0.12
	R_N(-1)	-0.01211	0.000555	-2.18137	0.0392		0.018
	TO_P(-1)	-0.0601	0.000629	-0.956397	0.3484		0.091
	TO_N(-1)	0.02963	0.001337	2.21563	0.0365		-0.045

## Sheet: IND
YEAR	R	IE	EX	IM	TO
1976	-0.469441	3.9441	1.90009	1.81069	2.54954
1977	-0.262473	3.9555	1.85367	1.83497	2.53751
1978	-0.164471	3.96625	1.8429	1.88528	2.55746
1979	-0.0626427	3.97629	1.90949	2.10037	2.70262
1980	0.39181	3.98553	1.81475	2.22409	2.73337
1981	0.173466	3.99393	1.78104	2.14841	2.67465
1982	0.265569	4.00161	1.78897	2.09711	2.64801
1983	0.19783	4.00868	1.76432	2.06089	2.61671
1984	0.0784619	4.01532	1.83791	2.04459	2.63973
1985	0.0601268	4.02179	1.6591	2.03411	2.55723
1986	-0.105794	4.02837	1.64793	1.9492	2.50301
1987	-0.0458025	4.03518	1.72358	1.94308	2.53249
1988	-0.24764	4.0424	1.79761	2.00892	2.60198
1989	-0.12451	4.05004	1.94821	2.09826	2.7192
1990	-0.297535	4.05811	1.9535	2.13451	2.74124
1991	0.196975	4.06651	2.13939	2.1393	2.83249
1992	0.00530885	4.07501	2.17962	2.26074	2.91415
1993	0.232151	4.08344	2.28587	2.28415	2.97816
1994	0.581953	4.09167	2.29133	2.32141	2.99963
1995	0.546535	4.09966	2.38361	2.48686	3.12971
1996	0.802468	4.10731	2.34038	2.44619	3.08783
1997	0.909949	4.11469	2.36938	2.47894	3.11881
1998	0.810813	4.12178	2.39957	2.5401	3.16545
1999	0.885641	4.12863	2.43817	2.59253	3.21147
2000	1.0118	4.13525	2.56474	2.63215	3.29216
2001	1.07848	4.14166	2.53039	2.59785	3.25784
2002	1.11706	4.14795	2.65777	2.7242	3.38468
2003	1.23997	4.15417	2.70457	2.75012	3.42075
2004	0.972319	4.16037	2.88251	2.97781	3.62444
2005	0.992113	4.16667	2.9758	3.1089	3.73771
2006	1.10306	4.17312	3.0572	3.1969	3.82263
2007	1.118	4.17976	3.03494	3.21433	3.8218
2008	1.42758	4.18653	3.1821	3.37659	3.97722
2009	1.29931	4.19334	3.01556	3.25317	3.83456
2010	1.16054	4.2001	3.1091	3.29042	3.89702
2011	1.23206	4.20663	3.20032	3.43668	4.01861
2012	1.32589	4.21279	3.20008	3.44232	4.02166
2013	1.32667	4.21849	3.23596	3.34686	3.98609
2014	1.23892	4.2237	3.1341	3.25633	3.89023
2015	1.18657	4.22839	2.98635	3.09602	3.73583
2016	1.00774	4.23261	2.95464	3.04281	3.69284
2017	0.95564	4.23649	2.93283	3.09041	3.70787
2018	1.06404	#VALUE!	2.98255	3.16292	3.76994
2019	#NUM!	#NUM!	#NUM!	#NUM!	#NUM!
Nonlinear ARDL
	Variable	Coefficient	Std. Error	t-Statistic	Prob.*
	C	0.000967	0.000161	6.01932	0
	DIE(-1)	1.82302	0.04843	37.6425	0
	R_P(-1)	0.0488	5.96e-05	0.817976	0.42		-0.026
	R_N(-1)	0.0929	0.00011	0.842968	0.4061		-0.05
	TO_P(-1)	-0.0156	6.38e-05	-2.4444	0.0208		0.008
	TO_N(-1)	0.0194	0.000203	0.957718	0.3461		-0.01

## Sheet: PAK
YEAR	R	IE	EX	IM	TO
1976	1.12715	4.01496	2.37226	2.96393	3.40438
1977	1.75188	4.0217	2.22836	2.94553	3.34305
1978	1.99433	4.02817	2.22362	2.91664	3.32215
1979	2.03069	4.03445	2.36955	3.12489	3.51005
1980	2.15681	4.04059	2.52471	3.18221	3.5997
1981	1.99553	4.04666	2.51099	3.13603	3.56472
1982	2.13099	4.05258	2.29713	3.08028	3.45664
1983	2.32705	4.05841	2.47809	3.13452	3.55237
1984	2.1144	4.06411	2.40427	3.11911	3.51739
1985	2.09754	4.06971	2.34405	3.12738	3.50368
1986	2.03721	4.07521	2.4766	3.12089	3.54291
1987	1.87763	4.08058	2.58285	3.0447	3.53335
1988	1.58221	4.08586	2.60907	3.07594	3.56265
1989	1.61379	4.09099	2.63067	3.07947	3.57319
1990	1.61231	4.09601	2.74331	3.1515	3.66124
1991	1.22593	4.10087	2.83303	2.92089	3.57107
1992	1.1742	4.10561	2.85413	3.02182	3.63463
1993	1.033	4.11022	2.79156	3.11088	3.65706
1994	1.21515	4.11472	2.79009	2.94678	3.56465
1995	1.03807	4.11912	2.81601	2.96645	3.5872
1996	0.706986	4.12347	2.8275	3.06465	3.64624
1997	1.00597	4.12776	2.7777	3.03352	3.60692
1998	0.633656	4.13201	2.80244	2.86374	3.52671
1999	0.458443	4.13619	2.73134	2.83124	3.47569
2000	0.37407	4.14027	2.59833	2.68705	3.33682
2001	0.703332	4.14418	2.68509	2.75442	3.41351
2002	1.59233	4.14789	2.72285	2.72877	3.41896
2003	1.56064	4.15139	2.81654	2.7804	3.49178
2004	1.39288	4.15475	2.75155	2.68329	3.41115
2005	1.36318	4.15812	2.75299	2.97368	3.56256
2006	1.31661	4.16163	2.64858	3.07027	3.57464
2007	1.37018	4.16542	2.58132	2.98446	3.49622
2008	1.42038	4.16953	2.51627	3.14466	3.57218
2009	1.64557	4.17391	2.51735	2.9794	3.46798
2010	1.69918	4.17844	2.60389	2.96283	3.49253
2011	1.74771	4.183	2.63667	2.94303	3.49468
2012	1.83137	4.18736	2.51743	3.01597	3.4906
2013	1.84481	4.19143	2.58604	2.99855	3.50657
2014	1.95399	4.19509	2.50492	2.92631	3.4308
2015	1.96511	4.19836	2.36127	2.83617	3.31979
2016	1.96128	4.20125	2.21329	2.78257	3.23105
2017	1.87231	4.2039	2.1111	2.86764	3.25242
2018	1.90762	#VALUE!	2.17393	2.98312	3.35138
2019	#NUM!	#NUM!	#NUM!	#NUM!	#NUM!
Nonlinear ARDL
	Variable	Coefficient	Std. Error	t-Statistic	Prob.*
	C	0.000958	0.000143	6.70006	0
	DIE(-1)	-0.597462	0.050355	37.6814	0
	R_P(-1)	0.0118	3.89e-05	3.02544	0.0053		0.019
	R_N(-1)	0.0637	3.14e-05	2.02981	0.052		0.106
	TO_P(-1)	-0.0483	0.000118	-4.0747	0.0003		-0.08
	TO_N(-1)	0.0865	0.000157	0.552092	0.5853		0.144

## Sheet: SL
YEAR	R	IE	EX	IM	TO
1976	-1.01942	4.19659	3.36891	3.4462	4.10145
1977	-0.797824	4.20281	3.5209	3.40639	4.15843
1978	0.356305	4.20928	3.54878	3.67745	4.30833
1979	0.579537	4.21584	3.51781	3.82327	4.37531
1980	1.32689	4.22202	3.47254	4.00367	4.46611
1981	1.64838	4.22726	3.41639	3.84023	4.34375
1982	1.80282	4.23122	3.30895	3.83422	4.29883
1983	1.74015	4.23374	3.27066	3.72404	4.21597
1984	1.60536	4.23493	3.36051	3.548	4.15179
1985	1.58481	4.23525	3.25856	3.63667	4.15853
1986	1.6271	4.23535	3.16624	3.56471	4.07834
1987	1.65607	4.23586	3.22654	3.57505	4.10905
1988	1.6342	4.23713	3.26103	3.6065	4.14176
1989	1.63389	4.23919	3.30543	3.60432	4.15915
1990	1.60731	4.24146	3.40721	3.63925	4.22309
1991	1.59167	4.24305	3.35833	3.65983	4.21355
1992	1.7309	4.24332	3.45853	3.71439	4.28777
1993	1.81102	4.24215	3.52049	3.76923	4.34572
1994	1.80887	4.23993	3.52084	3.8203	4.37489
1995	1.81601	4.23785	3.57228	3.82945	4.40226
1996	1.80286	4.23754	3.55459	3.78193	4.36785
1997	1.82244	4.24016	3.59836	3.77504	4.38374
1998	1.85873	4.24628	3.59027	3.74363	4.36303
1999	1.91661	4.25566	3.56907	3.76741	4.3663
2000	1.9556	4.26736	3.66396	3.90441	4.48454
2001	2.00519	4.2799	3.61983	3.77431	4.3932
2002	2.05893	4.29162	3.55287	3.72381	4.33513
2003	2.02007	4.30135	3.5454	3.7058	4.32196
2004	2.03033	4.30861	3.56476	3.78764	4.37554
2005	2.09119	4.31341	3.47621	3.72007	4.2987
2006	2.03626	4.31621	3.40547	3.7168	4.26635				0.21	0.1664	0.1581
2007	2.04775	4.31798	3.37125	3.67609	4.22839				0.1307	0.1442	0.1651
2008	1.97173	4.31958	3.21252	3.65137	4.14898				0.21
2009	2.07091	4.32129	3.06004	3.32578	3.89486				0.166
2010	1.98355	4.32332	2.97309	3.28883	3.83652				0.158
2011	2.06587	4.32564	3.0396	3.52894	4.00705				0.13
2012	2.17098	4.32805	2.98651	3.45555	3.94143				0.144
2013	2.15658	4.33039	3.01163	3.36513	3.89707				0.165
2014	2.18231	4.33267	3.04874	3.37287	3.91703
2015	2.16149	4.33488	3.04515	3.35151	3.90316
2016	2.17621	4.33706	3.05277	3.34857	3.90472
2017	2.10034	4.33922	3.07661	3.36246	3.92286
2018	2.06969	#VALUE!	3.1261	3.40564	3.96876
2019	#NUM!	#NUM!	#NUM!	#NUM!	#NUM!
Nonlinear ARDL
	Variable	Coefficient	Std. Error	t-Statistic	Prob.*
	C	0.002101	0.001518	1.38335	0.1775
	DIE(-1)	1.80056	0.049584	36.3133	0
	R_P(-1)	-0.0949	0.00059	-1.60932	0.1188		0.052
	R_N(-1)	0.06471	0.002648	2.4434	0.0211		-0.035
	TO_P(-1)	0.04948	0.001206	4.10117	0.0003		-0.027
	TO_N(-1)	-0.0285	0.000928	-0.307457	0.7608		0.015

## Sheet: Series - Metadata
Code	License Type	Indicator Name	Long definition	Source	Topic	Periodicity	Aggregation method	Statistical concept and methodology	Development relevance	Limitations and exceptions	General comments	Notes from original source	License URL
BX.TRF.PWKR.DT.GD.ZS	CC BY-4.0	Personal remittances, received (% of GDP)	Personal remittances comprise personal transfers and compensation of employees. Personal transfers consist of all current transfers in cash or in kind made or received by resident households to or from nonresident households. Personal transfers thus include all current transfers between resident and nonresident individuals. Compensation of employees refers to the income of border, seasonal, and o…	World Bank staff estimates based on IMF balance of payments data, and World Bank and OECD GDP estimates.	Economic Policy & Debt: Balance of payments: Current account: Transfers	Annual	Weighted average				Note: Data starting from 2005 are based on the sixth edition of the IMF's Balance of Payments Manual (BPM6).		https://datacatalog.worldbank.org/public-licenses#cc-by
SP.DYN.LE00.IN	CC BY-4.0	Life expectancy at birth, total (years)	Life expectancy at birth indicates the number of years a newborn infant would live if prevailing patterns of mortality at the time of its birth were to stay the same throughout its life.	(1) United Nations Population Division. World Population Prospects: 2019 Revision, or derived from male and female life expectancy at birth from sources such as: (2) Census reports and other statistical publications from national statistical offices, (3) Eurostat: Demographic Statistics, (4) United Nations Statistical Division. Population and Vital Statistics Reprot (various years), (5) U.S. Cens…	Health: Mortality	Annual	Weighted average	Life expectancy at birth used here is the average number of years a newborn is expected to live if mortality patterns at the time of its birth remain constant in the future. It reflects the overall mortality level of a population, and summarizes the mortality pattern that prevails across all age groups in a given year. It is calculated in a period life table which provides a snapshot of a populat…	Mortality rates for different age groups (infants, children, and adults) and overall mortality indicators (life expectancy at birth or survival to a given age) are important indicators of health status in a country. Because data on the incidence and prevalence of diseases are frequently unavailable, mortality rates are often used to identify vulnerable populations. And they are among the indicato…	Annual data series from United Nations Population Division's World Population Prospects are interpolated data from 5-year period data. Therefore they may not reflect real events as much as observed data.			https://datacatalog.worldbank.org/public-licenses#cc-by
NE.EXP.GNFS.ZS	CC BY-4.0	Exports of goods and services (% of GDP)	Exports of goods and services represent the value of all goods and other market services provided to the rest of the world. They include the value of merchandise, freight, insurance, transport, travel, royalties, license fees, and other services, such as communication, construction, financial, information, business, personal, and government services. They exclude compensation of employees and inv…	World Bank national accounts data, and OECD National Accounts data files.	Economic Policy & Debt: National accounts: Shares of GDP & other	Annual	Weighted average	Gross domestic product (GDP) from the expenditure side is made up of household final consumption expenditure, general government final consumption expenditure, gross capital formation (private and public investment in fixed assets, changes in inventories, and net acquisitions of valuables), and net exports (exports minus imports) of goods and services. Such expenditures are recorded in purchaser …		Because policymakers have tended to focus on fostering the growth of output, and because data on production are easier to collect than data on spending, many countries generate their primary estimate of GDP using the production approach. Moreover, many countries do not estimate all the components of national expenditures but instead derive some of the main aggregates indirectly using GDP (based o…			https://datacatalog.worldbank.org/public-licenses#cc-by
NE.IMP.GNFS.ZS	CC BY-4.0	Imports of goods and services (% of GDP)	Imports of goods and services represent the value of all goods and other market services received from the rest of the world. They include the value of merchandise, freight, insurance, transport, travel, royalties, license fees, and other services, such as communication, construction, financial, information, business, personal, and government services. They exclude compensation of employees and i…	World Bank national accounts data, and OECD National Accounts data files.	Economic Policy & Debt: National accounts: Shares of GDP & other	Annual	Weighted average	Gross domestic product (GDP) from the expenditure side is made up of household final consumption expenditure, general government final consumption expenditure, gross capital formation (private and public investment in fixed assets, changes in inventories, and net acquisitions of valuables), and net exports (exports minus imports) of goods and services. Such expenditures are recorded in purchaser …		Because policymakers have tended to focus on fostering the growth of output, and because data on production are easier to collect than data on spending, many countries generate their primary estimate of GDP using the production approach. Moreover, many countries do not estimate all the components of national expenditures but instead derive some of the main aggregates indirectly using GDP (based o…			https://datacatalog.worldbank.org/public-licenses#cc-by
SH.XPD.EHEX.PC.CD	CC BY-4.0	External health expenditure per capita (current US$)	Current external expenditures on health per capita expressed in current US dollars. External sources are composed of direct foreign transfers and foreign transfers distributed by government encompassing all financial inflows into the national health system from outside the country.	World Health Organization Global Health Expenditure database (http://apps.who.int/nha/database).	Health: Health systems	Annual	Weighted average	The health expenditure estimates have been prepared by the World Health Organization under the framework of the System of Health Accounts 2011 (SHA 2011). The Health SHA 2011 tracks all health spending in a given country over a defined period of time regardless of the entity or institution that financed and managed that spending. It generates consistent and comprehensive data on health spending i…	Strengthening health financing is one objective of Sustainable Development Goal 3 (SDG target 3.c). The levels and trends of health expenditure data identify key issues such as weaknesses and strengths and areas that need investment, for instance additional health facilities, better health information systems, or better trained human resources. Health financing is also critical for reaching unive…			The World Health Organization (WHO) has revised health expenditure data using the new international classification for health expenditures in the revised System of Health Accounts (SHA 2011). WHO’s Global Health Expenditure Database in this new version is the reference source for health expenditure for international comparison imbedded in a standardized framework. The SHA 2011 clarifies the finan…	https://datacatalog.worldbank.org/public-licenses#cc-by

## Sheet: Sheet1
			BD		IND		PAK		SL
	R_N does not Granger Cause R_P	40	1.91646	0.1623	2.24172	0.1213	4.16986	0.0238	3.53579	0.0399
	R_P does not Granger Cause R_N		3.19459	0.0532	1.32597	0.2786	1.29478	0.2868	2.00358	0.15
	TO_P does not Granger Cause R_P	40	5.54234	0.0081	1.66507	0.2038	2.72021	0.0798	14.6885	2e-05
	R_P does not Granger Cause TO_P		0.62307	0.5421	0.80162	0.4567	4.18738	0.0234	1.30439	0.2842
	TO_N does not Granger Cause R_P	40	0.03128	0.9692	1.91194	0.1629	6.28276	0.0047	4.7291	0.0152
	R_P does not Granger Cause TO_N		5.03478	0.012	1.19406	0.315	0.7152	0.4961	1.65104	0.2064
	IE does not Granger Cause R_P	39	9.48117	0.0005	12.7464	7e-05	1.78758	0.1827	9.5494	0.0005
	R_P does not Granger Cause IE		23.1352	0	3.66502	0.0362	0.58835	0.5608	1.73392	0.1918
	TO_P does not Granger Cause R_N	40	2.65204	0.0846	0.53944	0.5878	0.09162	0.9127	1.83033	0.1754
	R_N does not Granger Cause TO_P		0.43305	0.652	0.97999	0.3854	3.77785	0.0327	2.39425	0.106
	TO_N does not Granger Cause R_N	40	2.76428	0.0768	4.38015	0.0201	1.26524	0.2948	7.49311	0.002
	R_N does not Granger Cause TO_N		0.60481	0.5518	0.52143	0.5982	0.97638	0.3867	0.11763	0.8894
	IE does not Granger Cause R_N	39	1.84087	0.1741	2.33314	0.1123	2.66152	0.0844	5.75684	0.007
	R_N does not Granger Cause IE		8.64383	0.0009	6.22615	0.005	4.30984	0.0215	11.589	0.0001
	TO_N does not Granger Cause TO_P	40	0.56858	0.5715	1.96769	0.1549	7.81438	0.0016	2.20303	0.1256
	TO_P does not Granger Cause TO_N		2.47676	0.0986	1.8291	0.1756	2.14953	0.1317	2.12081	0.1351
	IE does not Granger Cause TO_P	39	2.64365	0.0857	4.21372	0.0232	2.02557	0.1475	0.18647	0.8307
	TO_P does not Granger Cause IE		6.73268	0.0034	9.15601	0.0007	14.6488	3e-05	8.11166	0.0013
	IE does not Granger Cause TO_N	39	5.17493	0.0109	1.56232	0.2243	1.43668	0.2518	5.77131	0.007
	TO_N does not Granger Cause IE		11.9537	0.0001	2.2617	0.1196	0.13166	0.8771	7.35655	0.0022

## Sheet: Sheet2
	R_N does not Granger Cause R_P	40	1.91646	0.1623	2.24172	0.1213	4.16986	0.0238	3.53579	0.0399
	R_P does not Granger Cause R_N		3.19459	0.0532	1.32597	0.2786	1.29478	0.2868	2.00358	0.15
	TO_P does not Granger Cause R_P	40	5.54234	0.0081	1.66507	0.2038	2.72021	0.0798	14.6885	2e-05
	R_P does not Granger Cause TO_P		0.62307	0.5421	0.80162	0.4567	4.18738	0.0234	1.30439	0.2842
	TO_N does not Granger Cause R_P	40	0.03128	0.9692	1.91194	0.1629	6.28276	0.0047	4.7291	0.0152
	R_P does not Granger Cause TO_N		5.03478	0.012	1.19406	0.315	0.7152	0.4961	1.65104	0.2064
	IE does not Granger Cause R_P	39	9.48117	0.0005	12.7464	7e-05	1.78758	0.1827	9.5494	0.0005
	R_P does not Granger Cause IE		23.1352	0	3.66502	0.0362	0.58835	0.5608	1.73392	0.1918
	TO_P does not Granger Cause R_N	40	2.65204	0.0846	0.53944	0.5878	0.09162	0.9127	1.83033	0.1754
	R_N does not Granger Cause TO_P		0.43305	0.652	0.97999	0.3854	3.77785	0.0327	2.39425	0.106
	TO_N does not Granger Cause R_N	40	2.76428	0.0768	4.38015	0.0201	1.26524	0.2948	7.49311	0.002
	R_N does not Granger Cause TO_N		0.60481	0.5518	0.52143	0.5982	0.97638	0.3867	0.11763	0.8894
	IE does not Granger Cause R_N	39	1.84087	0.1741	2.33314	0.1123	2.66152	0.0844	5.75684	0.007
	R_N does not Granger Cause IE		8.64383	0.0009	6.22615	0.005	4.30984	0.0215	11.589	0.0001
	TO_N does not Granger Cause TO_P	40	0.56858	0.5715	1.96769	0.1549	7.81438	0.0016	2.20303	0.1256
	TO_P does not Granger Cause TO_N		2.47676	0.0986	1.8291	0.1756	2.14953	0.1317	2.12081	0.1351
	IE does not Granger Cause TO_P	39	2.64365	0.0857	4.21372	0.0232	2.02557	0.1475	0.18647	0.8307
	TO_P does not Granger Cause IE		6.73268	0.0034	9.15601	0.0007	14.6488	3e-05	8.11166	0.0013
	IE does not Granger Cause TO_N	39	5.17493	0.0109	1.56232	0.2243	1.43668	0.2518	5.77131	0.007
	TO_N does not Granger Cause IE		11.9537	0.0001	2.2617	0.1196	0.13166	0.8771	7.35655	0.0022
